# Supplementary material for: A Newcastle disease virus expressing a stabilized spike protein of SARS-CoV-2 induces protective immune responses
Source: Nat Commun. 2021 Oct 27;12:6197. doi: 10.1038/s41467-021-26499-y (PMC8551302; doi:10.1038/s41467-021-26499-y)
Supplement: Supplementary file 4 — Source Data [file 41467_2021_26499_MOESM4_ESM.xlsx]

## Sheet: Fig. 2B
	Post-prime								Post-boost
1 ug	360.3	721.7	844.3	558.7	468.2	869.2	541.7	1036	2120	3254	2355	3904	3075	1013	4868	3536
0.3 ug	407	968.9	198.1	177.3	628.6	1137	580	915.5	4313	1274	2801	1517	1967	5339	1734	3639
0.1 ug	193.1	291.1	88.87	155.3	133.7	643.6	308.8	132.7	1153	3091	4099	1501	280.7	16044	2998	738.3
0.03 ug	54.55	49.72	79.8	38.8	79.63	138	20.95	141.1	997.1	2160	1701	4654	3362	1897	1968	3964
0.01 ug	1.12	3.832	0.9807	8.061	8.134	20.14	44.07	51.72	473.2	544	11252	560.8	171.1	184	1545	3690
0.1 ug + 10 ug CpG	467.7	857.1	534.8	445	582.4	547.6	386.4	61.58	1795	2659	2990	2320	451.4	3173	3301	2746
0.1 ug + 30 ug CpG	1740	714.8	476.5	1814	719.6	729	437.1	222.9	4798	6735	3658	3572	4334	807.1	3304	17971
0.03 ug + 10 ug CpG	252.6	268.1	617.5	111.3	327.8	101.3	277.3	666.1	5016	2935	2418	3233	9495	1799	793.3	1820
0.03 ug + 30 ug CpG	125.1	108.9	93.4	138.5	98.31	979.3	320.8	1215	1126	5554	3115	1482	6294	1644	2726	589.2
WT NDV	0	0	0	0	0	0	0	0	0	0	0	0	0	0	0	0

## Sheet: Fig. 2C
	1 ug		0.1 ug + 30 ug CpG 1018		WT NDV
WT	635.4	701.8	633.5	620.6	10	10
B.1.1.7	839.9	464.5	555.2	1273	10	10
B.1.351	131.4	132.8	124.2	140.4	10	10

## Sheet: Fig. 2D
Day 2		1 ug				0.3 ug				0.1 ug				0.03 ug				0.01 ug				0.1 ug + 10 ug CpG				0.1 ug + 30 ug CpG				0.03 ug + 10 ug CpG				0.03 ug + 30 ug CpG				WT NDV
		25	25	150	25	25	50	25	150	250	25	25	300	250	100	500	25	10000	300	1900	400	25	100	100	450	25	25	400	25	200	300	100	50	180	50	200	250	125000	160000	190000	150000
Day 5		1 ug				0.3 ug				0.1 ug				0.03 ug				0.01 ug				0.1 ug + 10 ug CpG				0.1 ug + 30 ug CpG				0.03 ug + 10 ug CpG				0.03 ug + 30 ug CpG				WT NDV
		25	25	25	25	25	25	25	25	25	25	25	25	25	25	25	25	25	25	25	25	25	25	25	25	25	25	25	25	25	25	25	25	25	25	25	25	16000	19000	16500	15000

## Sheet: Fig. 3B
	Post-prime								Post-boost
No adjuvant	65610	161502	57144	44691	44691	134073	131220	74983	188877	173674	78732	187110	187110	43740	328050	189540
CpG 1018	185895	124659	104204	54675	116640	64243	139778	137185	196830	178936	465235	155392	196830	354294	64152	561330
AddaVax	90214	106616	227112	182250	153090	143149	64152	187780	337423	153090	418264	354294	442868	232617	309304	295245
WT NDV	0	0	0	0	0	0	0	0	0	0	0	0	0	0	0	0
Healthy controls	0	0	0	0	0	0	0	0	0	0	0	0	0	0	0	0

## Sheet: Fig. 3C
	No adjuvant	CpG 1018	AddaVax	WT NDV
WT	2429	969.6	3913	25
B.1.351	425	480.2	1144	25
B.1.1.7	2710	973.8	6684	25

## Sheet: Fig. 3D
	No adjuvant								CpG 1018								AddaVax								WT NDV								Healthy controls
0	100	100	100	100	100	100	100	100	100	100	100	100	100	100	100	100	100	100	100	100	100	100	100	100	100	100	100	100	100	100	100	100	100	100	100	100	100	100
1	96.1459	98.2386	97.8068	97.2207	95.3591	98.9904	97.5231	97.7964	99.0087	100	98.8024	97.6027	101.64	99.2871	97.901	96.7257	100.191	100.278	99.0424	97.7941	98.6479	100.505	98.7545	97.2055	99.1862	102.12	99.8271	97.177	95.4082	98.1873	99.113	100.195	99.3742	99.1243	98.2582	100.962	100.478	101.088
2	97.2251	96.1248	96.0285	96.3656	97.7901	94.6865	95.8232	95.1731	97.2739	98.8182	96.4616	96.2329	102.226	96.8156	95.6943	95.354	99.2998	100	95.4856	94.1176	96.1787	96.0606	97.1977	98.8493	95.3566	96.5554	97.6369	94.3062	91.6837	94.0584	97.6937	98.8319	96.4956	96.906	97.2336	97.8833	99.0874	101.45
3		96.0242		95.8846		93.305		95.3305		100.225		96.4612		97.3384		94.4248		97.9955		94.9095		96.2626		101.205		95.5485		94.8325		95.1158		96.8851		98.1319		98.653		104.713
4		97.7353		96.3656		94.4208		96.4848		102.926		98.4589		98.0038		94.8673		98.1069		96.3235		96.9697		102.904		95.3895		94.9761		94.8137		93.9001		99.7081		99.8076		105.196
5		98.3895		96.8466		94.7396		97.1668		103.095		98.2306		98.1464		96.2389		97.9955		96.2104		97.8283		102.795		93.1638		92.6794		92.9003		92.3426		100.292		100.385		103.505

## Sheet: Fig. 3E
LRL		Day 2				Day 5
	No adjuvant	25	25	25	25	25	25	25	25
	CpG 1018	25	25	25	25	25	25	25	25
	AddaVax	25	25	25	25	25	25	25	25
	WT NDV	5500000	6500000	10500000	3500000	13500	1000	6000	4500
	Healthy controls	25	25	25	25	25	25	25	25
URL		Day 2				Day 5
	No adjuvant	25	25	25	100	25	25	25	25
	CpG 1018	25	25	25	100	25	25	25	25
	AddaVax	25	25	25	25	25	25	25	25
	WT NDV	600000	1750000	5000000	1250000	3500	150	8000	300
	Healthy controls	25	25	25	25	25	25	25	25
NW		Day 2				Day 5
	No adjuvant	25	300	150	13000	25	25	25	25
	CpG 1018	700	6000	25	25	25	25	25	25
	AddaVax	550	250	950	150	25	25	25	25
	WT NDV	3000	600000	650000	2500	700	50	300	50
	Healthy controls	25	25	25		25	25	25	25

## Sheet: Fig. 4B
	D0 pooled								D21								D33
GPO	75.86	55.66	78.11						41254	129037	159654	123582	155911	193254	178022	467516	455412	124801	322880	183629	441903	179722	545528	570835
GPO+CpG	57.19	30	30						124720	179164	431144	203683	321476	359316	147990	191251	568654	192950	517323	305936	550046	566269	590490	353709
IVAC	75.86	55.66	78.11						173620	123302	74002	60285	147361	61340	113210	160462	428761	462477	195589	230940	446327	233565	490048	491159
IVAC+CpG	57.19	30	30						144363	142509	184691	64734	169034	186576	181745	336196	409944	174472	173760	475060	484616	401977	311701	561759
Butantan	75.86	55.66	78.11						96025	192154	61204	152361	154962	157449	172516	178858	453700	173019	238725	191905	523502	410513	318859	578821
Butantan + CpG	57.19	30	30						194880	61021	149978	190665	294415	113955	366543	382767	302803	494347	351250	548456	498002	165356	408397	547680
PBS	75.86	55.66	78.11						30	30	30	30	30	30	68.87	30	30	30	30	30	30	30	30	117.5
Healthy controls	57.19	30	30						30	30	30	30	30	65.5	30	30	61.74	56.44	30	30	30	30	30	30

## Sheet: Fig. 4C
	D0 all animals								GPO								GPO + CpG								IVAC								IVAC + CpG								Butantan								Butantan + CpG
	12.5	12.5	12.5	12.5	12.5	12.5	12.5	12.5	1715	1142	5951	942	2421	1068	9569	2273	8276	3290	5336	6375	4435	4938	10316	3299	2895	5869	4933	4068	2112	2737	4820	3706	2654	3043	1738	1937	1474	3901	2134	3119	3053	1972	3045	1030	2851	995	967	2421	988
[truncated: 27 more columns]

## Sheet: Fig. 4D
GPO		GPO								GPO + CpG								PBS								Health Controls
	0	100	100	100	100	100	100	100	100	100	100	100	100	100	100	100	100	100	100	100	100	100	100	100	100	100	100	100	100	100	100	100	100
	1	96.8909	98.6758	98.6143	98.7152	96.7249	98.6577	100.765	98.3684	99.6226	97.9678	100.341	98.774	99.5865	97.8413	96.9425	100.301	97.4839	99.7269	101.98	99.2616	98.8127	100.987	101.001	98.1704	99.8116	98.3284	98.3284	99.2581	101.267	99.1281	100.383	99.3517
	2	97.6555	98.9407	97.0554	98.4475	94.7052	95.8511	99.7269	95.7368	97.6101	99.4394	99.2045	98.081	95.7472	97.5496	95.8355	101.603	94.3226	96.0131	100.452	96.2025	95.8446	97.7155	99.8823	97.334	100.565	99.9403	99.9403	98.7811	101.628	101.199	103.009	101.351
	3		99.2585		97.591		96.2782		92.2105		101.402		97.7612		97.5496		98.2966		94.7023		96.308		93.7695		96.8636		101.373		98.4102		102.943		101.945
	4		98.8877		98.2869		97.4985		93.1053		101.051		99.7868		98.5414		97.3447		94.3747		95.4114		91.5888		95.7135		100.776		98.5162		103.651		100.972
	5		98.0932		99.6788		97.4985		93.2105		100.28		101.173		97.783		98.0962		92.9001		94.3038		88.4216		94.1453		100.478		99.0461		102.997		100.81
IVAC		IVAC								IVAC + CpG								PBS								Health Controls
	0	100	100	100	100	100	100	100	100	100	100	100	100	100	100	100	100	100	100	100	100	100	100	100	100	100	100	100	100	100	100	100	100
	1	100.463	99.6772	98.7063	99.8285	98.0181	98.4334	99.4572	97.0701	99.0415	100.532	100.596	97.6612	100.203	100.108	99.945	97.0094	97.4839	99.7269	101.98	99.2616	98.8127	100.987	101.001	98.1704	99.8116	98.3284	98.3284	99.2581	101.267	99.1281	100.383	99.3517
	2	97.4253	98.2786	96.8305	98.6278	96.3194	94.7128	97.8287	96.051	97.6358	100.319	98.9568	92.9264	98.5264	97.0811	100.385	94.2288	94.3226	96.0131	100.452	96.2025	95.8446	97.7155	99.8823	97.334	100.565	99.9403	99.9403	98.7811	101.628	101.199	103.009	101.351
	3		96.5573		98.7993		93.7337		95.6688		99.8937		93.1546		96.8108		94.5435		94.7023		96.308		93.7695		96.8636		101.373		98.4102		102.943		101.945
	4		97.5793		98.9137		96.3446		96.3057		100.585		94.2384		96.1081		96.9045		94.3747		95.4114		91.5888		95.7135		100.776		98.5162		103.651		100.972
	5		97.7407		100.743		96.671		97.1975		102.711		95.5505		97.7838		96.5373		92.9001		94.3038		88.4216		94.1453		100.478		99.0461		102.997		100.81
Butantan		Butantan								Butantan + CpG								PBS								Health Controls
	0	100	100	100	100	100	100	100	100	100	100	100	100	100	100	100	100	100	100	100	100	100	100	100	100	100	100	100	100	100	100	100	100
	1	100.249	98.8043	99.694	97.7976	99.027	101.016	100.292	99.5798	100.517	99.0667	100.531	101.117	102.178	101.633	99.6285	97.9079	97.4839	99.7269	101.98	99.2616	98.8127	100.987	101.001	98.1704	99.8116	98.3284	98.3284	99.2581	101.267	99.1281	100.383	99.3517
	2	98.2544	96.224	98.5924	95.2281	95.7838	97.7427	99.2402	98.0792	96.2644	97.0667	97.0292	97.9424	100.613	99.879	98.5141	98.1172	94.3226	96.0131	100.452	96.2025	95.8446	97.7155	99.8823	97.334	100.565	99.9403	99.9403	98.7811	101.628	101.199	103.009	101.351
	3		95.343		94.2842		97.4041		98.0792		100.067		96.7078		101.21		98.2218		94.7023		96.308		93.7695		96.8636		101.373		98.4102		102.943		101.945
	4		96.1611		96.9061		98.8149		98.3794		100.133		99.6473		102.48		100		94.3747		95.4114		91.5888		95.7135		100.776		98.5162		103.651		100.972
	5		96.224		98.1647		99.4921		100.84		98.6667		100.294		101.512		101.831		92.9001		94.3038		88.4216		94.1453		100.478		99.0461		102.997		100.81

[truncated: 21 more sheets: Fig. 4E, Fig. 4F, Fig. 4G, Fig. 5B, Fig. 5C, Fig. 5D, Fig.5E, Fig. 6B, Fig. 6C, Fig 6D, Fig. 7, Fig. S1A, Fig. S1B, Fig. S2A, Fig. S2B, Fig. S2C, Fig. S2D, Fig. S2E, Fig. S3, Fig. S4 …]
